# Supplementary material for: Genetic Structure of Native Blue Honeysuckle Populations in the Western and Eastern Eurasian Ranges
Source: Plants (Basel). 2022 May 31;11(11):1480. doi: 10.3390/plants11111480 (PMC9182990; doi:10.3390/plants11111480)
Supplement: Supplementary file 1 [file plants-11-01480-s001.zip]

Archive with 1 entries (1 files):
- plants-1724002-supplementary.pdf
